# Supplementary material for: Stabilization of Anthocyanins from Coffee (Coffea arabica L.) Husks and In Vivo Evaluation of Their Antioxidant Activity
Source: Molecules. 2023 Jan 31;28(3):1353. doi: 10.3390/molecules28031353 (PMC9921765; doi:10.3390/molecules28031353)
Supplement: Supplementary file 1 [file molecules-28-01353-s001.zip]

Archive with 1 entries (1 files):
- molecules-2068255-supplementary.pdf
